# Supplementary material for: Droplet Velocity in an Electrowetting on Dielectric Digital Microfluidic Device
Source: Micromachines (Basel). 2016 Apr 20;7(4):71. doi: 10.3390/mi7040071 (PMC6189997; doi:10.3390/mi7040071)
Supplement: Supplementary file 1 [file micromachines-07-00071-s001.zip]

Archive with 8 entries (8 files):
- Video S1.mp4
- Video S2.mp4
- Video S3.mp4
- Video S4.mp4
- Video S5.mp4
- Video S6.mp4
- Video S7.mp4
- Video S8.mp4
